# Supplementary material for: ﻿Two new varieties of Agapetes (Ericaceae) from Xizang, China
Source: PhytoKeys. 2024 Nov 8;249:1–11. doi: 10.3897/phytokeys.249.133820 (PMC11568408; doi:10.3897/phytokeys.249.133820)
Supplement: XML Treatment for Agapetes interdicta var. interdicta [file phytokeys.249.133820-treatment2.xml]

<!DOCTYPE tp:taxon-treatment
  PUBLIC "-//TaxonX//DTD Taxonomic Treatment Publishing DTD v0 20100105//EN" "tax-treatment-NSO.dtd">
<tp:taxon-treatment xmlns:tp="http://www.plazi.org/taxpub"><tp:treatment-meta><kwd-group><label>Taxon classification</label><kwd>
              <named-content content-type="kingdom">Plantae</named-content>
            </kwd><kwd>
              <named-content content-type="order">Ericales</named-content>
            </kwd><kwd>
              <named-content content-type="family">Ericaceae</named-content>
            </kwd></kwd-group><mixed-citation publication-type="journal"><person-group><name><surname>Tong</surname><given-names>Yi-Hua</given-names></name><name><surname>Guo</surname><given-names>Xiang-Long</given-names></name><name><surname>Wang</surname><given-names>Bing-Mou</given-names></name><name><surname>Wang</surname><given-names>Zi</given-names></name><name><surname>Guo</surname><given-names>Yong-Jie</given-names></name></person-group><article-title>﻿Two new varieties of <italic><tp:taxon-name><tp:taxon-name-part taxon-name-part-type="genus" reg="Agapetes">Agapetes</tp:taxon-name-part></tp:taxon-name></italic> (<tp:taxon-name><tp:taxon-name-part taxon-name-part-type="family">Ericaceae</tp:taxon-name-part></tp:taxon-name>) from Xizang, China</article-title><source>PhytoKeys</source><day>08</day><month>11</month><year>2024</year><volume>249</volume><fpage>1</fpage><lpage>11</lpage><pub-id pub-id-type="doi">10.3897/phytokeys.249.133820</pub-id></mixed-citation></tp:treatment-meta><tp:nomenclature><label>﻿1a.</label><tp:taxon-name>
            <object-id xmlns:xlink="http://www.w3.org/1999/xlink" content-type="arpha" xlink:type="simple">A47DC21C-C6F5-57EB-A39B-ED03B90E1575</object-id>
            <tp:taxon-name-part taxon-name-part-type="genus" reg="Agapetes">Agapetes</tp:taxon-name-part>
            <tp:taxon-name-part taxon-name-part-type="species" reg="interdicta">interdicta</tp:taxon-name-part>
            <tp:taxon-name-part taxon-name-part-type="infraspecific-rank">var.</tp:taxon-name-part>
            <tp:taxon-name-part taxon-name-part-type="variety" reg="interdicta">interdicta</tp:taxon-name-part>
          </tp:taxon-name></tp:nomenclature><tp:treatment-sec sec-type="description" id="SECID0E2JAC"><title>Description.</title><p>Corolla usually red, rarely yellow-green, 2.2–3 cm long, lobes 6–9 mm; anther appendages ca. 1.1 mm long.</p></tp:treatment-sec><tp:treatment-sec sec-type="distribution" id="SECID0EAKAC"><title>Distribution and habitat.</title><p>Southeast Xizang and northwest Yunnan of China and north Myanmar. It grows on the tree trunks under evergreen forests at elevations of 2300–2700(–2900) m.</p></tp:treatment-sec><tp:treatment-sec sec-type="phenology" id="SECID0EFKAC"><title>Phenology.</title><p>Flowering in March to April; fruiting in August.</p></tp:treatment-sec><tp:treatment-sec sec-type="Examined specimens" id="SECID0EKKAC"><title>Examined specimens.</title><p>China. Yunan: Gongshan County, foot of Gaoligong Mountains, 1960 (without date), <italic>Su-Kung Wu s.n.</italic> (<named-content xmlns:xlink="http://www.w3.org/1999/xlink" content-type="dwc:institutional_code" xlink:title="Kunming Institute of Botany, Chinese Academy of Sciences" xlink:href="http://grbio.org/institution/kunming-institute-botany-chinese-academy-sciences" xlink:type="simple">KUN</named-content>, barcode no. 0230889) • [Gongshan County], Taron-Taru Divide [Gaoligong Mountains], Tehgai to Ahtehmai; 2300 m elev.; 30 October 1938; <italic>Te-Tsun Yu 20890</italic> (<named-content xmlns:xlink="http://www.w3.org/1999/xlink" content-type="dwc:institutional_code" xlink:title="Kunming Institute of Botany, Chinese Academy of Sciences" xlink:href="http://grbio.org/institution/kunming-institute-botany-chinese-academy-sciences" xlink:type="simple">KUN</named-content>, barcode no. 0034482, <named-content xmlns:xlink="http://www.w3.org/1999/xlink" content-type="dwc:institutional_code" xlink:title="Herbaria of Institute of Botany, Chinese Academy of Sciences" xlink:href="http://grbio.org/institution/institute-botany-chinese-academy-sciences" xlink:type="simple">PE</named-content>, barcode no. 01907994) • Gongshan County, Gaoligong Mountains; 8 March 2023 (fl.), <italic>Yi-Hua Tong, Jing-Bo Ni, Bing-Mou Wang, Wei-Hao Pan TYH-2615</italic> (<named-content xmlns:xlink="http://www.w3.org/1999/xlink" content-type="dwc:institutional_code" xlink:title="South China Botanical Garden, Chinese Academy of Sciences" xlink:href="http://grbio.org/institution/south-china-botanical-garden" xlink:type="simple">IBSC</named-content>) • Gongshan County, Dulongjiang, Erduibei; 2300 m elev.; 16 May 1991; <italic>Dulongjiang Expedition 6839</italic> (<named-content xmlns:xlink="http://www.w3.org/1999/xlink" content-type="dwc:institutional_code" xlink:title="Kunming Institute of Botany, Chinese Academy of Sciences" xlink:href="http://grbio.org/institution/kunming-institute-botany-chinese-academy-sciences" xlink:type="simple">KUN</named-content>, barcode no. 0231130) • Gongshan County, Dulongjiang, Maku; 2000 m elev.; 16 December 1990 (fl. bud); <italic>Dulongjiang Expedition 1117</italic> (<named-content xmlns:xlink="http://www.w3.org/1999/xlink" content-type="dwc:institutional_code" xlink:title="Kunming Institute of Botany, Chinese Academy of Sciences" xlink:href="http://grbio.org/institution/kunming-institute-botany-chinese-academy-sciences" xlink:type="simple">KUN</named-content>, barcode nos. 0231128 &amp; 0231131), <italic>1118</italic> (<named-content xmlns:xlink="http://www.w3.org/1999/xlink" content-type="dwc:institutional_code" xlink:title="Kunming Institute of Botany, Chinese Academy of Sciences" xlink:href="http://grbio.org/institution/kunming-institute-botany-chinese-academy-sciences" xlink:type="simple">KUN</named-content>, barcode nos. 0231124 &amp; 0231125) • ibid.; 8 March 1991 (fl.), <italic>Dulongjiang Expedition 4269</italic> (<named-content xmlns:xlink="http://www.w3.org/1999/xlink" content-type="dwc:institutional_code" xlink:title="Kunming Institute of Botany, Chinese Academy of Sciences" xlink:href="http://grbio.org/institution/kunming-institute-botany-chinese-academy-sciences" xlink:type="simple">KUN</named-content>, barcode nos. 0231122 &amp; 0231123), <italic>4280</italic> (<named-content xmlns:xlink="http://www.w3.org/1999/xlink" content-type="dwc:institutional_code" xlink:title="Kunming Institute of Botany, Chinese Academy of Sciences" xlink:href="http://grbio.org/institution/kunming-institute-botany-chinese-academy-sciences" xlink:type="simple">KUN</named-content>, barcode no. 0231133) • Gongshan County, Dulongjiang, Qiawudang; 2650 m elev.; 25 March 1991; <italic>Dulongjiang Expedition 492</italic>6 (<named-content xmlns:xlink="http://www.w3.org/1999/xlink" content-type="dwc:institutional_code" xlink:title="Kunming Institute of Botany, Chinese Academy of Sciences" xlink:href="http://grbio.org/institution/kunming-institute-botany-chinese-academy-sciences" xlink:type="simple">KUN</named-content>, barcode no. 0230893), <italic>4986</italic> (<named-content xmlns:xlink="http://www.w3.org/1999/xlink" content-type="dwc:institutional_code" xlink:title="Kunming Institute of Botany, Chinese Academy of Sciences" xlink:href="http://grbio.org/institution/kunming-institute-botany-chinese-academy-sciences" xlink:type="simple">KUN</named-content>, barcode nos. 0230890 &amp; 0230891), <italic>4987</italic> (<named-content xmlns:xlink="http://www.w3.org/1999/xlink" content-type="dwc:institutional_code" xlink:title="Kunming Institute of Botany, Chinese Academy of Sciences" xlink:href="http://grbio.org/institution/kunming-institute-botany-chinese-academy-sciences" xlink:type="simple">KUN</named-content>, barcode no. 0231126) • Gongshan County, Dulongjiang, Sandui; 2550 m elev.; <named-content xmlns:xlink="http://www.w3.org/1999/xlink" content-type="dwc:verbatimCoordinates" xlink:type="simple"><named-content content-type="geo-json" specific-use="{&#34;type&#34;:&#34;Point&#34;,&#34;coordinates&#34;:[98.350000,27.566667]}" id="NCID0EZMAC" xlink:type="simple">27°34′N, 98°21′E</named-content></named-content>; 11 September 1979 (fr.); <italic>Hong Wang 64917</italic> (HITBC) • Gongshan County, Dulongjiang, Xishaofang; 3200 m elev.; 30 March 1991; <italic>Dulongjiang Expedition 5387</italic> (<named-content xmlns:xlink="http://www.w3.org/1999/xlink" content-type="dwc:institutional_code" xlink:title="Kunming Institute of Botany, Chinese Academy of Sciences" xlink:href="http://grbio.org/institution/kunming-institute-botany-chinese-academy-sciences" xlink:type="simple">KUN</named-content>, barcode nos. 0231134 &amp; 0231135). Xizang: Medog County, near Hanmi; 1900 m elev.; August 1974 (fr.); <italic>Qianghai-Xizang Expedition s.n.</italic> (<named-content xmlns:xlink="http://www.w3.org/1999/xlink" content-type="dwc:institutional_code" xlink:title="Kunming Institute of Botany, Chinese Academy of Sciences" xlink:href="http://grbio.org/institution/kunming-institute-botany-chinese-academy-sciences" xlink:type="simple">KUN</named-content>, barcode no. 0230892) • Zayu County, Delei Valley; <named-content xmlns:xlink="http://www.w3.org/1999/xlink" content-type="dwc:verbatimCoordinates" xlink:type="simple"><named-content content-type="geo-json" specific-use="{&#34;type&#34;:&#34;Point&#34;,&#34;coordinates&#34;:[96.500000,28.166667]}" id="NCID0EONAC" xlink:type="simple">28°10′N, 96°30′E</named-content></named-content>; 7000–8000 ft elev.; 12 April 1924 (fl.); <italic>F. Kingdon-Ward 8082</italic> (K, barcode no. K000639646, image). Myanmar. Kachin State: Kangfang; 7000–9000 ft elev.; 9 January 1939 (fl.); <italic>F. Kingdon-Ward 206</italic> (NY, barcode no. 02651412, image) • Top of Hpare Vally; 8000 ft elev.; 5 April 1938 (fl.); <italic>C. W. D. Kermod 17166</italic> (K, barcode no. K000639647, image) • Tzi-tzo-ti; <named-content xmlns:xlink="http://www.w3.org/1999/xlink" content-type="dwc:verbatimCoordinates" xlink:type="simple"><named-content content-type="geo-json" specific-use="{&#34;type&#34;:&#34;Point&#34;,&#34;coordinates&#34;:[98.466667,26.966667]}" id="NCID0E2NAC" xlink:type="simple">26°58′N, 98°28′E</named-content></named-content>; 7000–8000 ft elev.; May 1925; <italic>G. Forrest 26585</italic> (K, barcode no. K000639648, image).</p></tp:treatment-sec></tp:taxon-treatment>
