# Supplementary material for: ﻿Two new varieties of Agapetes (Ericaceae) from Xizang, China
Source: PhytoKeys. 2024 Nov 8;249:1–11. doi: 10.3897/phytokeys.249.133820 (PMC11568408; doi:10.3897/phytokeys.249.133820)
Supplement: XML Treatment for Agapetes interdicta var. flaviflora [file phytokeys.249.133820-treatment3.xml]

<!DOCTYPE tp:taxon-treatment
  PUBLIC "-//TaxonX//DTD Taxonomic Treatment Publishing DTD v0 20100105//EN" "tax-treatment-NSO.dtd">
<tp:taxon-treatment xmlns:tp="http://www.plazi.org/taxpub"><tp:treatment-meta><kwd-group><label>Taxon classification</label><kwd>
              <named-content content-type="kingdom">Plantae</named-content>
            </kwd><kwd>
              <named-content content-type="order">Ericales</named-content>
            </kwd><kwd>
              <named-content content-type="family">Ericaceae</named-content>
            </kwd></kwd-group><mixed-citation publication-type="journal"><person-group><name><surname>Tong</surname><given-names>Yi-Hua</given-names></name><name><surname>Guo</surname><given-names>Xiang-Long</given-names></name><name><surname>Wang</surname><given-names>Bing-Mou</given-names></name><name><surname>Wang</surname><given-names>Zi</given-names></name><name><surname>Guo</surname><given-names>Yong-Jie</given-names></name></person-group><article-title>﻿Two new varieties of <italic><tp:taxon-name><tp:taxon-name-part taxon-name-part-type="genus" reg="Agapetes">Agapetes</tp:taxon-name-part></tp:taxon-name></italic> (<tp:taxon-name><tp:taxon-name-part taxon-name-part-type="family">Ericaceae</tp:taxon-name-part></tp:taxon-name>) from Xizang, China</article-title><source>PhytoKeys</source><day>08</day><month>11</month><year>2024</year><volume>249</volume><fpage>1</fpage><lpage>11</lpage><pub-id pub-id-type="doi">10.3897/phytokeys.249.133820</pub-id></mixed-citation></tp:treatment-meta><tp:nomenclature><label>﻿1b.</label><tp:taxon-name>
            <object-id xmlns:xlink="http://www.w3.org/1999/xlink" content-type="arpha" xlink:type="simple">CE6ACB71-6A57-5751-AC76-67E2D4F7C26A</object-id>
            <tp:taxon-name-part taxon-name-part-type="genus" reg="Agapetes">Agapetes</tp:taxon-name-part>
            <tp:taxon-name-part taxon-name-part-type="species" reg="interdicta">interdicta</tp:taxon-name-part>
            <tp:taxon-name-part taxon-name-part-type="infraspecific-rank">var.</tp:taxon-name-part>
            <tp:taxon-name-part taxon-name-part-type="variety" reg="flaviflora">flaviflora</tp:taxon-name-part>
            <object-id xmlns:xlink="http://www.w3.org/1999/xlink" content-type="ipni" xlink:type="simple">urn:lsid:ipni.org:names:77351464-1</object-id>
          </tp:taxon-name><tp:taxon-authority>Y.H.Tong, B.M.Wang &amp; X.L.Guo</tp:taxon-authority><tp:taxon-status xmlns:xlink="http://www.w3.org/1999/xlink" xlink:type="simple">var. nov.</tp:taxon-status><xref ref-type="fig" rid="F1">Fig. 1</xref></tp:nomenclature><tp:treatment-sec sec-type="material" id="SECID0EWPAC"><title>Type.</title><p>China • Xizang Autonomous Region: Medog County, Beibeng Xiang, De’ergong Village; 2300–2700 m elev.; 3 April 2024 (fl.); <italic>Xiang-Long Guo TYH-2898</italic> (holotype <named-content xmlns:xlink="http://www.w3.org/1999/xlink" content-type="dwc:institutional_code" xlink:title="South China Botanical Garden, Chinese Academy of Sciences" xlink:href="http://grbio.org/institution/south-china-botanical-garden" xlink:type="simple">IBSC</named-content>, isotype <named-content xmlns:xlink="http://www.w3.org/1999/xlink" content-type="dwc:institutional_code" xlink:title="Herbaria of Institute of Botany, Chinese Academy of Sciences" xlink:href="http://grbio.org/institution/institute-botany-chinese-academy-sciences" xlink:type="simple">PE</named-content>).</p><fig id="F1" position="float" orientation="portrait"><object-id xmlns:xlink="http://www.w3.org/1999/xlink" content-type="doi" xlink:type="simple">10.3897/phytokeys.249.133820.figure1</object-id><object-id xmlns:xlink="http://www.w3.org/1999/xlink" content-type="arpha" xlink:type="simple">0E9DC25D-608E-5A01-98FC-CDFA00D40159</object-id><label>Figure 1.</label><caption><p><tp:taxon-name><tp:taxon-name-part taxon-name-part-type="genus" reg="Agapetes">Agapetes</tp:taxon-name-part><tp:taxon-name-part taxon-name-part-type="species" reg="interdicta">interdicta</tp:taxon-name-part><tp:taxon-name-part taxon-name-part-type="infraspecific-rank">var.</tp:taxon-name-part><tp:taxon-name-part taxon-name-part-type="variety" reg="flaviflora">flaviflora</tp:taxon-name-part></tp:taxon-name><bold>A</bold> flowering plant <bold>B</bold> root tuber <bold>C</bold> leafy branch <bold>D</bold> flower <bold>E</bold> longitudinal section of flower with corolla and stamens removed to show style and ovary <bold>F</bold> androecium, abaxial view <bold>G</bold> androecium, adaxial view <bold>H</bold> calyx and disc, top view <bold>I</bold> calyx, bottom view <bold>J</bold> transection of ovary. Scale bars: 1 cm (<bold>D–G</bold>); 5 mm (<bold>H–I</bold>); 3 mm (<bold>J</bold>). <bold>A</bold>, <bold>B</bold>, <bold>E</bold>, <bold>G</bold> and <bold>I</bold> by Zi Wang, others by Xiang-Long Guo.</p></caption><graphic xmlns:xlink="http://www.w3.org/1999/xlink" xlink:href="phytokeys-249-001_article-133820__-g001.jpg" position="float" orientation="portrait" xlink:type="simple" id="oo_1170381.jpg"><uri content-type="original_file" xlink:type="simple">https://binary.pensoft.net/fig/1170381</uri></graphic></fig></tp:treatment-sec><tp:treatment-sec sec-type="diagnosis" id="SECID0EJCAE"><title>Diagnosis.</title><p>This new variety differs from the nominate variety in having a yellow and smaller (1.3–1.8 cm) corolla with shorter (2–2.5 mm) lobes and anthers with shorter (ca. 0.2 mm) appendages at the base.</p></tp:treatment-sec><tp:treatment-sec sec-type="etymology" id="SECID0EOCAE"><title>Etymology.</title><p>The variety epithet is derived from its striking yellow flowers. The Chinese name is given as 黄花中型树萝卜(Chinese pinyin: huáng huā zhōng xíng shù luó bo).</p></tp:treatment-sec><tp:treatment-sec sec-type="distribution" id="SECID0ETCAE"><title>Distribution and habitat.</title><p>This species is currently known only from the type locality, i.e. Medog County, Xizang, China. It grows on the tree trunks under broadleaved forests at elevations of 2300–2700 m.</p></tp:treatment-sec><tp:treatment-sec sec-type="phenology" id="SECID0EYCAE"><title>Phenology.</title><p>The new variety flowers in March to April.</p></tp:treatment-sec><tp:treatment-sec sec-type="Taxonomic notes" id="SECID0E4CAE"><title>Taxonomic notes.</title><p>Compared to this new variety, the nominate variety, <tp:taxon-name><tp:taxon-name-part taxon-name-part-type="genus" reg="Agapetes">Agapetes</tp:taxon-name-part><tp:taxon-name-part taxon-name-part-type="species" reg="interdicta">interdicta</tp:taxon-name-part><tp:taxon-name-part taxon-name-part-type="infraspecific-rank">var.</tp:taxon-name-part><tp:taxon-name-part taxon-name-part-type="variety" reg="interdicta">interdicta</tp:taxon-name-part></tp:taxon-name>, has a much wider distribution including southeast Xizang and northwest Yunnan of China, and north Myanmar (<xref ref-type="bibr" rid="B3">Fang and Stevens 2005</xref>) (Fig. <xref ref-type="fig" rid="F2">2</xref>). Although the two varieties differ markedly in the colour, size and lobes of corollas, their vegetative parts are nearly the same so that it is difficult to identify them if the material is sterile. It is worth noting that <tp:taxon-name><tp:taxon-name-part taxon-name-part-type="genus" reg="Agapetes">Agapetes</tp:taxon-name-part><tp:taxon-name-part taxon-name-part-type="species" reg="interdicta">interdicta</tp:taxon-name-part><tp:taxon-name-part taxon-name-part-type="infraspecific-rank">var.</tp:taxon-name-part><tp:taxon-name-part taxon-name-part-type="variety" reg="interdicta">interdicta</tp:taxon-name-part></tp:taxon-name> also rarely bears yellow-green flowers, but the differences in corolla size and lobes remain consistent (Fig. <xref ref-type="fig" rid="F3">3</xref>). The same kind of corolla colour variation also occurs in other <italic><tp:taxon-name><tp:taxon-name-part taxon-name-part-type="genus" reg="Agapetes">Agapetes</tp:taxon-name-part></tp:taxon-name></italic> species, such as <italic><tp:taxon-name><tp:taxon-name-part taxon-name-part-type="genus" reg="Agapetes">A.</tp:taxon-name-part><tp:taxon-name-part taxon-name-part-type="species" reg="hosseana">hosseana</tp:taxon-name-part></tp:taxon-name></italic>, which usually bears red or orange flowers, but some populations have green flowers (<xref ref-type="bibr" rid="B12">Watthana 2015</xref>). Except for the corolla colour variation, the differences between this taxon and <italic><tp:taxon-name><tp:taxon-name-part taxon-name-part-type="genus" reg="Agapetes">A.</tp:taxon-name-part><tp:taxon-name-part taxon-name-part-type="species" reg="interdicta">interdicta</tp:taxon-name-part></tp:taxon-name></italic> are mainly presented in some quantitative characters, viz. the size of corollas and the length of appendages at the base of anthers, which seem not significant enough to differentiate them as distinct species. Thus, we recognise this taxon (<tp:taxon-name><tp:taxon-name-part taxon-name-part-type="genus" reg="Agapetes">A.</tp:taxon-name-part><tp:taxon-name-part taxon-name-part-type="species" reg="interdicta">interdicta</tp:taxon-name-part><tp:taxon-name-part taxon-name-part-type="infraspecific-rank">var.</tp:taxon-name-part><tp:taxon-name-part taxon-name-part-type="variety" reg="flaviflora">flaviflora</tp:taxon-name-part></tp:taxon-name>) as a new variety rather than a new species. Another variety with narrower calyx lobes, <tp:taxon-name><tp:taxon-name-part taxon-name-part-type="genus" reg="Agapetes">A.</tp:taxon-name-part><tp:taxon-name-part taxon-name-part-type="species" reg="interdicta">interdicta</tp:taxon-name-part><tp:taxon-name-part taxon-name-part-type="infraspecific-rank">var.</tp:taxon-name-part><tp:taxon-name-part taxon-name-part-type="variety" reg="stenoloba">stenoloba</tp:taxon-name-part></tp:taxon-name> (W. E. Evans) Sleumer, was merged with the nominate variety by <xref ref-type="bibr" rid="B3">Fang and Stevens (2005)</xref>. We agree with this treatment because the shapes of calyx lobes of this species can vary from narrowly laceolate to ovate even in a population, such as the Dulongjiang population. A lectotype for this name was designated here incidentally, since two collections were cited in the protologue without clear type designation (<xref ref-type="bibr" rid="B2">Evans 1927</xref>). Due to the striking yellow corollas, <tp:taxon-name><tp:taxon-name-part taxon-name-part-type="genus" reg="Agapetes">A.</tp:taxon-name-part><tp:taxon-name-part taxon-name-part-type="species" reg="interdicta">interdicta</tp:taxon-name-part><tp:taxon-name-part taxon-name-part-type="infraspecific-rank">var.</tp:taxon-name-part><tp:taxon-name-part taxon-name-part-type="variety" reg="flaviflora">flaviflora</tp:taxon-name-part></tp:taxon-name> has high ornamental value.</p><fig id="F2" position="float" orientation="portrait"><object-id xmlns:xlink="http://www.w3.org/1999/xlink" content-type="doi" xlink:type="simple">10.3897/phytokeys.249.133820.figure2</object-id><object-id xmlns:xlink="http://www.w3.org/1999/xlink" content-type="arpha" xlink:type="simple">1EF83720-E914-54D9-B3F5-3C48D6512862</object-id><label>Figure 2.</label><caption><p>Distribution map of <tp:taxon-name><tp:taxon-name-part taxon-name-part-type="genus" reg="Agapetes">Agapetes</tp:taxon-name-part><tp:taxon-name-part taxon-name-part-type="species" reg="interdicta">interdicta</tp:taxon-name-part><tp:taxon-name-part taxon-name-part-type="infraspecific-rank">var.</tp:taxon-name-part><tp:taxon-name-part taxon-name-part-type="variety" reg="interdicta">interdicta</tp:taxon-name-part></tp:taxon-name> (black circle), <tp:taxon-name><tp:taxon-name-part taxon-name-part-type="genus" reg="Agapetes">A.</tp:taxon-name-part><tp:taxon-name-part taxon-name-part-type="species" reg="interdicta">interdicta</tp:taxon-name-part><tp:taxon-name-part taxon-name-part-type="infraspecific-rank">var.</tp:taxon-name-part><tp:taxon-name-part taxon-name-part-type="variety" reg="flaviflora">flaviflora</tp:taxon-name-part></tp:taxon-name> (white circle), <tp:taxon-name><tp:taxon-name-part taxon-name-part-type="genus" reg="Agapetes">A.</tp:taxon-name-part><tp:taxon-name-part taxon-name-part-type="species" reg="forrestii">forrestii</tp:taxon-name-part><tp:taxon-name-part taxon-name-part-type="infraspecific-rank">var.</tp:taxon-name-part><tp:taxon-name-part taxon-name-part-type="variety" reg="forrestii">forrestii</tp:taxon-name-part></tp:taxon-name> (black triangle) and <tp:taxon-name><tp:taxon-name-part taxon-name-part-type="genus" reg="Agapetes">A.</tp:taxon-name-part><tp:taxon-name-part taxon-name-part-type="species" reg="forrestii">forrestii</tp:taxon-name-part><tp:taxon-name-part taxon-name-part-type="infraspecific-rank">var.</tp:taxon-name-part><tp:taxon-name-part taxon-name-part-type="variety" reg="parvifolia">parvifolia</tp:taxon-name-part></tp:taxon-name> (white triangle).</p></caption><graphic xmlns:xlink="http://www.w3.org/1999/xlink" xlink:href="phytokeys-249-001_article-133820__-g002.jpg" position="float" orientation="portrait" xlink:type="simple" id="oo_1170382.jpg"><uri content-type="original_file" xlink:type="simple">https://binary.pensoft.net/fig/1170382</uri></graphic></fig><fig id="F3" position="float" orientation="portrait"><object-id xmlns:xlink="http://www.w3.org/1999/xlink" content-type="doi" xlink:type="simple">10.3897/phytokeys.249.133820.figure3</object-id><object-id xmlns:xlink="http://www.w3.org/1999/xlink" content-type="arpha" xlink:type="simple">1285DDFD-5660-5476-8967-6E2F5FF74A28</object-id><label>Figure 3.</label><caption><p><tp:taxon-name><tp:taxon-name-part taxon-name-part-type="genus" reg="Agapetes">Agapetes</tp:taxon-name-part><tp:taxon-name-part taxon-name-part-type="species" reg="interdicta">interdicta</tp:taxon-name-part><tp:taxon-name-part taxon-name-part-type="infraspecific-rank">var.</tp:taxon-name-part><tp:taxon-name-part taxon-name-part-type="variety" reg="interdicta">interdicta</tp:taxon-name-part></tp:taxon-name><bold>A</bold> flowering plant <bold>B</bold> leafy branch <bold>C</bold> inflorescence <bold>D</bold> variation of yellow-green corolla. All by Yi-Hua Tong. <bold>A–C</bold> from Gongshan County of Yunnan Province <bold>D</bold> from Tengchong City of Yunnan Province.</p></caption><graphic xmlns:xlink="http://www.w3.org/1999/xlink" xlink:href="phytokeys-249-001_article-133820__-g003.jpg" position="float" orientation="portrait" xlink:type="simple" id="oo_1170383.jpg"><uri content-type="original_file" xlink:type="simple">https://binary.pensoft.net/fig/1170383</uri></graphic></fig></tp:treatment-sec><ref-list><ref id="B3"><mixed-citation xmlns:xlink="http://www.w3.org/1999/xlink" xlink:type="simple"><person-group><name name-style="western"><surname>Fang</surname><given-names>RZ</given-names></name><name name-style="western"><surname>Stevens</surname><given-names>PF</given-names></name></person-group> (<year>2005</year>) <article-title><italic><tp:taxon-name><tp:taxon-name-part taxon-name-part-type="genus">Agapetes</tp:taxon-name-part></tp:taxon-name></italic>.</article-title> In: <person-group><name name-style="western"><surname>Wu</surname><given-names>ZY</given-names></name><name name-style="western"><surname>Raven</surname><given-names>PH</given-names></name><name name-style="western"><surname>Hong</surname><given-names>DY</given-names></name></person-group> (<role>Eds</role>) <issue-title>Flora of China (Vol.</issue-title><source>14). Science Press, Beijing &amp; Missouri Botanical Garden Press, St. Louis</source>, <fpage>504</fpage>–<lpage>517</lpage>.</mixed-citation></ref><ref id="B12"><mixed-citation xmlns:xlink="http://www.w3.org/1999/xlink" xlink:type="simple"><person-group><name name-style="western"><surname>Watthana</surname><given-names>S</given-names></name></person-group> (<year>2015</year>) <article-title><tp:taxon-name><tp:taxon-name-part taxon-name-part-type="family">Ericaceae</tp:taxon-name-part></tp:taxon-name>.</article-title> In: <person-group><name name-style="western"><surname>Newman</surname><given-names>M</given-names></name><name name-style="western"><surname>Barfod</surname><given-names>A</given-names></name></person-group> (<role>Eds</role>) <issue-title>Flora of Thailand (Vol.</issue-title><source>13(part 1)). The Forest Herbarium, Department of National Parks, Wildlife and Plant Conservation, Bangkok</source>, <fpage>101</fpage>–<lpage>141</lpage>.</mixed-citation></ref><ref id="B2"><mixed-citation xmlns:xlink="http://www.w3.org/1999/xlink" xlink:type="simple"><person-group><name name-style="western"><surname>Evans</surname><given-names>WE</given-names></name></person-group> (<year>1927</year>) <article-title>Some interesting and undescribed <tp:taxon-name><tp:taxon-name-part taxon-name-part-type="family">Vacciniaceae</tp:taxon-name-part></tp:taxon-name> from Burma and Western China.</article-title><source>Notes from the Royal Botanic Garden Edinburgh</source><volume>15</volume>: <fpage>199</fpage>–<lpage>208</lpage>.</mixed-citation></ref></ref-list></tp:taxon-treatment>
