# Supplementary material for: ﻿Two new varieties of Agapetes (Ericaceae) from Xizang, China
Source: PhytoKeys. 2024 Nov 8;249:1–11. doi: 10.3897/phytokeys.249.133820 (PMC11568408; doi:10.3897/phytokeys.249.133820)
Supplement: XML Treatment for Agapetes forrestii var. forrestii [file phytokeys.249.133820-treatment5.xml]

<!DOCTYPE tp:taxon-treatment
  PUBLIC "-//TaxonX//DTD Taxonomic Treatment Publishing DTD v0 20100105//EN" "tax-treatment-NSO.dtd">
<tp:taxon-treatment xmlns:tp="http://www.plazi.org/taxpub"><tp:treatment-meta><kwd-group><label>Taxon classification</label><kwd>
              <named-content content-type="kingdom">Plantae</named-content>
            </kwd><kwd>
              <named-content content-type="order">Ericales</named-content>
            </kwd><kwd>
              <named-content content-type="family">Ericaceae</named-content>
            </kwd></kwd-group><mixed-citation publication-type="journal"><person-group><name><surname>Tong</surname><given-names>Yi-Hua</given-names></name><name><surname>Guo</surname><given-names>Xiang-Long</given-names></name><name><surname>Wang</surname><given-names>Bing-Mou</given-names></name><name><surname>Wang</surname><given-names>Zi</given-names></name><name><surname>Guo</surname><given-names>Yong-Jie</given-names></name></person-group><article-title>﻿Two new varieties of <italic><tp:taxon-name><tp:taxon-name-part taxon-name-part-type="genus" reg="Agapetes">Agapetes</tp:taxon-name-part></tp:taxon-name></italic> (<tp:taxon-name><tp:taxon-name-part taxon-name-part-type="family">Ericaceae</tp:taxon-name-part></tp:taxon-name>) from Xizang, China</article-title><source>PhytoKeys</source><day>08</day><month>11</month><year>2024</year><volume>249</volume><fpage>1</fpage><lpage>11</lpage><pub-id pub-id-type="doi">10.3897/phytokeys.249.133820</pub-id></mixed-citation></tp:treatment-meta><tp:nomenclature><label>﻿2a.</label><tp:taxon-name>
            <object-id xmlns:xlink="http://www.w3.org/1999/xlink" content-type="arpha" xlink:type="simple">AC98EFAA-172D-5670-83FD-0258D67DDF58</object-id>
            <tp:taxon-name-part taxon-name-part-type="genus" reg="Agapetes">Agapetes</tp:taxon-name-part>
            <tp:taxon-name-part taxon-name-part-type="species" reg="forrestii">forrestii</tp:taxon-name-part>
            <tp:taxon-name-part taxon-name-part-type="infraspecific-rank">var.</tp:taxon-name-part>
            <tp:taxon-name-part taxon-name-part-type="variety" reg="forrestii">forrestii</tp:taxon-name-part>
          </tp:taxon-name></tp:nomenclature><tp:treatment-sec sec-type="description" id="SECID0EPOAE"><title>Description.</title><p>Leaf blades 3–4 × 0.8–1.2 cm, apex acuminate, secondary veins arcuate. Peduncle glabrous. Corolla ca. 2 cm long.</p></tp:treatment-sec><tp:treatment-sec sec-type="distribution" id="SECID0EUOAE"><title>Distribution and habitat.</title><p>Southeast Xizang and west Yunnan of China and north Myanmar. It grows on the tree trunks under evergreen forests at elevations of 1800–2700 m.</p></tp:treatment-sec><tp:treatment-sec sec-type="phenology" id="SECID0EZOAE"><title>Phenology.</title><p>Flowering in December to May of next year.</p></tp:treatment-sec><tp:treatment-sec sec-type="Examined specimens" id="SECID0E5OAE"><title>Examined specimens.</title><p>China. Yunnan: Tengchong City, Langya Mountain, 2200–2400 m elev.; 14 April 1984; <italic>Wen-Zheng Li &amp; Yin-Qing Guo 8411</italic> (SWFC). Xizang Autonomous Region • Medog County, Beibeng Xiang, Xirang, De’endong; 2300–2400 m elev.; 29 April 1983 (fl.); <italic>Bo-Sheng Li &amp; Shu-Zhi Cheng 4396</italic> (<named-content xmlns:xlink="http://www.w3.org/1999/xlink" content-type="dwc:institutional_code" xlink:title="Herbaria of Institute of Botany, Chinese Academy of Sciences" xlink:href="http://grbio.org/institution/institute-botany-chinese-academy-sciences" xlink:type="simple">PE</named-content>, barcode nos. 01907990 &amp; 01907988) • ibid., Xirang, Sangxing; 2300 m elev.; 26 April 1983 (fl.); <italic>Bo-Sheng Li &amp; Shu-Zhi Cheng 4705</italic> (<named-content xmlns:xlink="http://www.w3.org/1999/xlink" content-type="dwc:institutional_code" xlink:title="Herbaria of Institute of Botany, Chinese Academy of Sciences" xlink:href="http://grbio.org/institution/institute-botany-chinese-academy-sciences" xlink:type="simple">PE</named-content>, barcode no. 01907985) • ibid., Xirang, Xidengshan; 2300 m elev.; 1 May 1983 (fl.); <italic>Bo-Sheng Li &amp; Shu-Zhi Cheng 4770</italic> (<named-content xmlns:xlink="http://www.w3.org/1999/xlink" content-type="dwc:institutional_code" xlink:title="Herbaria of Institute of Botany, Chinese Academy of Sciences" xlink:href="http://grbio.org/institution/institute-botany-chinese-academy-sciences" xlink:type="simple">PE</named-content>, barcode no. 01907989). Myanmar. Kachin State: Near Panwa Pass; 7000–9000 ft elev.; 11 March 1939 (fl.); <italic>F. Kingdon-Ward 388</italic> (NY, barcode nos. 02651408 &amp; 02651409, image).</p></tp:treatment-sec></tp:taxon-treatment>
