# Supplementary material for: ﻿Two new varieties of Agapetes (Ericaceae) from Xizang, China
Source: PhytoKeys. 2024 Nov 8;249:1–11. doi: 10.3897/phytokeys.249.133820 (PMC11568408; doi:10.3897/phytokeys.249.133820)
Supplement: XML Treatment for Agapetes forrestii var. parvifolia [file phytokeys.249.133820-treatment6.xml]

<!DOCTYPE tp:taxon-treatment
  PUBLIC "-//TaxonX//DTD Taxonomic Treatment Publishing DTD v0 20100105//EN" "tax-treatment-NSO.dtd">
<tp:taxon-treatment xmlns:tp="http://www.plazi.org/taxpub"><tp:treatment-meta><kwd-group><label>Taxon classification</label><kwd>
              <named-content content-type="kingdom">Plantae</named-content>
            </kwd><kwd>
              <named-content content-type="order">Ericales</named-content>
            </kwd><kwd>
              <named-content content-type="family">Ericaceae</named-content>
            </kwd></kwd-group><mixed-citation publication-type="journal"><person-group><name><surname>Tong</surname><given-names>Yi-Hua</given-names></name><name><surname>Guo</surname><given-names>Xiang-Long</given-names></name><name><surname>Wang</surname><given-names>Bing-Mou</given-names></name><name><surname>Wang</surname><given-names>Zi</given-names></name><name><surname>Guo</surname><given-names>Yong-Jie</given-names></name></person-group><article-title>﻿Two new varieties of <italic><tp:taxon-name><tp:taxon-name-part taxon-name-part-type="genus" reg="Agapetes">Agapetes</tp:taxon-name-part></tp:taxon-name></italic> (<tp:taxon-name><tp:taxon-name-part taxon-name-part-type="family">Ericaceae</tp:taxon-name-part></tp:taxon-name>) from Xizang, China</article-title><source>PhytoKeys</source><day>08</day><month>11</month><year>2024</year><volume>249</volume><fpage>1</fpage><lpage>11</lpage><pub-id pub-id-type="doi">10.3897/phytokeys.249.133820</pub-id></mixed-citation></tp:treatment-meta><tp:nomenclature><label>﻿2b.</label><tp:taxon-name>
            <object-id xmlns:xlink="http://www.w3.org/1999/xlink" content-type="arpha" xlink:type="simple">8B920CDB-C499-553E-998F-D6244048E853</object-id>
            <tp:taxon-name-part taxon-name-part-type="genus" reg="Agapetes">Agapetes</tp:taxon-name-part>
            <tp:taxon-name-part taxon-name-part-type="species" reg="forrestii">forrestii</tp:taxon-name-part>
            <tp:taxon-name-part taxon-name-part-type="infraspecific-rank">var.</tp:taxon-name-part>
            <tp:taxon-name-part taxon-name-part-type="variety" reg="parvifolia">parvifolia</tp:taxon-name-part>
            <object-id xmlns:xlink="http://www.w3.org/1999/xlink" content-type="ipni" xlink:type="simple">urn:lsid:ipni.org:names:77351465-1</object-id>
          </tp:taxon-name><tp:taxon-authority>Y.H.Tong &amp; B.M.Wang</tp:taxon-authority><tp:taxon-status xmlns:xlink="http://www.w3.org/1999/xlink" xlink:type="simple">var. nov.</tp:taxon-status><xref ref-type="fig" rid="F4">Fig. 4</xref></tp:nomenclature><tp:treatment-sec sec-type="material" id="SECID0EPRAE"><title>Type.</title><p>China • Xizang Autonomous Region: Medog County, Damu Xiang, Km 80 on Zhamo Road, epiphytic on trees in evergreen broad-leaved forest; <named-content xmlns:xlink="http://www.w3.org/1999/xlink" content-type="dwc:verbatimCoordinates" xlink:type="simple"><named-content content-type="geo-json" specific-use="{&#34;type&#34;:&#34;Point&#34;,&#34;coordinates&#34;:[95.501750,29.683306]}" id="NCID0EYRAE" xlink:type="simple">29°40'59.9"N, 95°30'6.3"E</named-content></named-content>; 2191 m elev.; 3 January 2020 (fl.); <italic>Yi-Hua Tong &amp; Bing-Mou Wang TYH-2363</italic> (holotype <named-content xmlns:xlink="http://www.w3.org/1999/xlink" content-type="dwc:institutional_code" xlink:title="South China Botanical Garden, Chinese Academy of Sciences" xlink:href="http://grbio.org/institution/south-china-botanical-garden" xlink:type="simple">IBSC</named-content>, isotypes <named-content xmlns:xlink="http://www.w3.org/1999/xlink" content-type="dwc:institutional_code" xlink:title="South China Botanical Garden, Chinese Academy of Sciences" xlink:href="http://grbio.org/institution/south-china-botanical-garden" xlink:type="simple">IBSC</named-content>, <named-content xmlns:xlink="http://www.w3.org/1999/xlink" content-type="dwc:institutional_code" xlink:title="Herbaria of Institute of Botany, Chinese Academy of Sciences" xlink:href="http://grbio.org/institution/institute-botany-chinese-academy-sciences" xlink:type="simple">PE</named-content>).</p><fig id="F4" position="float" orientation="portrait"><object-id xmlns:xlink="http://www.w3.org/1999/xlink" content-type="doi" xlink:type="simple">10.3897/phytokeys.249.133820.figure4</object-id><object-id xmlns:xlink="http://www.w3.org/1999/xlink" content-type="arpha" xlink:type="simple">FE9EBAEF-40B0-5AFD-9591-FF4BD3858CA0</object-id><label>Figure 4.</label><caption><p><tp:taxon-name><tp:taxon-name-part taxon-name-part-type="genus" reg="Agapetes">Agapetes</tp:taxon-name-part><tp:taxon-name-part taxon-name-part-type="species" reg="forrestii">forrestii</tp:taxon-name-part><tp:taxon-name-part taxon-name-part-type="infraspecific-rank">var.</tp:taxon-name-part><tp:taxon-name-part taxon-name-part-type="variety" reg="parvifolia">parvifolia</tp:taxon-name-part></tp:taxon-name><bold>A</bold> habit <bold>B</bold> root tubers <bold>C</bold> flowering branch <bold>D</bold> leafy branch <bold>E</bold> opened corolla, abaxial view <bold>F</bold> flowers with corolla and some stamens removed to show style <bold>G</bold> stamens, lateral (left), adaxial (middle) and abaxial (right) view <bold>H</bold> infructescence. Scale bars: 5 mm (<bold>E–G</bold>). All by Yi-Hua Tong, except <bold>H</bold> by Jie Cai.</p></caption><graphic xmlns:xlink="http://www.w3.org/1999/xlink" xlink:href="phytokeys-249-001_article-133820__-g004.jpg" position="float" orientation="portrait" xlink:type="simple" id="oo_1170384.jpg"><uri content-type="original_file" xlink:type="simple">https://binary.pensoft.net/fig/1170384</uri></graphic></fig></tp:treatment-sec><tp:treatment-sec sec-type="diagnosis" id="SECID0E4TAE"><title>Diagnosis.</title><p>This new variety differs from the nominate variety in having smaller leaves (1.1–1.8 × 0.5–0.7 cm) with an acute apex, nearly transverse secondary veins, puberulent peduncle and shorter corollas (9–12 mm).</p></tp:treatment-sec><tp:treatment-sec sec-type="etymology" id="SECID0ECUAE"><title>Etymology.</title><p>The variety epithet is derived from its small leaves compared with the nominate variety. The Chinese name is given as 小叶伞花树萝卜(Chinese pinyin: xiǎo yè sǎn huā shù luó bo).</p></tp:treatment-sec><tp:treatment-sec sec-type="distribution" id="SECID0EHUAE"><title>Distribution and habitat.</title><p>This species is currently known only from the type locality, Medog County, Xizang, China. It grows on the tree trunks under broadleaved forests at elevations of 2190–2700 m.</p></tp:treatment-sec><tp:treatment-sec sec-type="phenology" id="SECID0EMUAE"><title>Phenology.</title><p>The new variety flowers in November to January the next year and fruits in May to July.</p></tp:treatment-sec><tp:treatment-sec sec-type="material" id="SECID0ERUAE"><title>Additional specimens examined.</title><p>(paratypes): China. Xizang Autonomous Region: Medog County: Damu Xiang, Km 54 on Zhamo Road, epipetric; <named-content xmlns:xlink="http://www.w3.org/1999/xlink" content-type="dwc:verbatimCoordinates" xlink:type="simple"><named-content content-type="geo-json" specific-use="{&#34;type&#34;:&#34;Point&#34;,&#34;coordinates&#34;:[95.516833,29.692158]}" id="NCID0E1UAE" xlink:type="simple">29°41′31.77″N, 95°31′00.6″E</named-content></named-content>; 2337 m elev.; 17 November 2016 (fl.); <italic>Yong-Jie Guo, Qiao-Rong Zhang, Shao-Fa Qin, Feng-Qiong Zhang, Sangjie Pingcuo 16CS14481</italic> (<named-content xmlns:xlink="http://www.w3.org/1999/xlink" content-type="dwc:institutional_code" xlink:title="Kunming Institute of Botany, Chinese Academy of Sciences" xlink:href="http://grbio.org/institution/kunming-institute-botany-chinese-academy-sciences" xlink:type="simple">KUN</named-content>, barcode no. 1448873) • ibid., Km 74 on Zhamo Road; <named-content xmlns:xlink="http://www.w3.org/1999/xlink" content-type="dwc:verbatimCoordinates" xlink:type="simple"><named-content content-type="geo-json" specific-use="{&#34;type&#34;:&#34;Point&#34;,&#34;coordinates&#34;:[95.517211,29.693022]}" id="NCID0EIVAE" xlink:type="simple">29°41′34.88″N, 95°31′1.96″E</named-content></named-content>; 2380 m elev.; 30 May 2013 (fr.); <italic>Jie Cai, En-De Liu, Yong-Jie Guo 13CS7653</italic> (<named-content xmlns:xlink="http://www.w3.org/1999/xlink" content-type="dwc:institutional_code" xlink:title="Kunming Institute of Botany, Chinese Academy of Sciences" xlink:href="http://grbio.org/institution/kunming-institute-botany-chinese-academy-sciences" xlink:type="simple">KUN</named-content>, barcode no. 1375387) • ibid., Km 80 on Zhamo Road; 4 July 2013 (fr.); <italic>Yi-Hua Tong XZ060</italic> (<named-content xmlns:xlink="http://www.w3.org/1999/xlink" content-type="dwc:institutional_code" xlink:title="South China Botanical Garden, Chinese Academy of Sciences" xlink:href="http://grbio.org/institution/south-china-botanical-garden" xlink:type="simple">IBSC</named-content>) • Dexing Xiang, Lage to Hanmi; 18 October 2012 (fl. bud); <italic>Yarlung Zangbo Expedition Team 934</italic> (BJM, barcode no. 0230310, <named-content xmlns:xlink="http://www.w3.org/1999/xlink" content-type="dwc:institutional_code" xlink:title="South China Botanical Garden, Chinese Academy of Sciences" xlink:href="http://grbio.org/institution/south-china-botanical-garden" xlink:type="simple">IBSC</named-content>) • Jialasa Xiang, Gudeng Gongshe; 2300 m elev.; 11 December 1982 (fl.); <italic>Bo-Sheng Li &amp; Shu-Zhi Cheng 2100</italic> (<named-content xmlns:xlink="http://www.w3.org/1999/xlink" content-type="dwc:institutional_code" xlink:title="Herbaria of Institute of Botany, Chinese Academy of Sciences" xlink:href="http://grbio.org/institution/institute-botany-chinese-academy-sciences" xlink:type="simple">PE</named-content>, barcode nos. 01907986 &amp; 01907987) • Pangxin District, west bank of Yarlung Zangbo; 2700 m elev.; 15 December 1982 (fl.); <italic>Bo-Sheng Li &amp; Shu-Zhi Cheng 3389</italic> (<named-content xmlns:xlink="http://www.w3.org/1999/xlink" content-type="dwc:institutional_code" xlink:title="Herbaria of Institute of Botany, Chinese Academy of Sciences" xlink:href="http://grbio.org/institution/institute-botany-chinese-academy-sciences" xlink:type="simple">PE</named-content>, barcode nos. 0191009 &amp; 0191010).</p></tp:treatment-sec><tp:treatment-sec sec-type="Taxonomic notes" id="SECID0ELWAE"><title>Taxonomic notes.</title><p>This new variety looks very much like a smaller version of the nominate variety. Although the nominate variety is also distributed in Medog County (<xref ref-type="bibr" rid="B4">Huang 1986</xref>), its distribution area is a little more south compared to that of <tp:taxon-name><tp:taxon-name-part taxon-name-part-type="genus" reg="Agapetes">A.</tp:taxon-name-part><tp:taxon-name-part taxon-name-part-type="species" reg="forrestii">forrestii</tp:taxon-name-part><tp:taxon-name-part taxon-name-part-type="infraspecific-rank">var.</tp:taxon-name-part><tp:taxon-name-part taxon-name-part-type="variety" reg="parvifolia">parvifolia</tp:taxon-name-part></tp:taxon-name>, and no overlapping area was found (Fig. <xref ref-type="fig" rid="F2">2</xref>). This species also has potential ornamental values, due to its showy carmine corollas with short green lobes at apex.</p></tp:treatment-sec><tp:treatment-sec><!--Section generated to contain objects referenced in tp:taxon-treatment.--><fig id="F2" position="float" orientation="portrait"><object-id xmlns:xlink="http://www.w3.org/1999/xlink" content-type="doi" xlink:type="simple">10.3897/phytokeys.249.133820.figure2</object-id><object-id xmlns:xlink="http://www.w3.org/1999/xlink" content-type="arpha" xlink:type="simple">1EF83720-E914-54D9-B3F5-3C48D6512862</object-id><label>Figure 2.</label><caption><p>Distribution map of <tp:taxon-name><tp:taxon-name-part taxon-name-part-type="genus" reg="Agapetes">Agapetes</tp:taxon-name-part><tp:taxon-name-part taxon-name-part-type="species" reg="interdicta">interdicta</tp:taxon-name-part><tp:taxon-name-part taxon-name-part-type="infraspecific-rank">var.</tp:taxon-name-part><tp:taxon-name-part taxon-name-part-type="variety" reg="interdicta">interdicta</tp:taxon-name-part></tp:taxon-name> (black circle), <tp:taxon-name><tp:taxon-name-part taxon-name-part-type="genus" reg="Agapetes">A.</tp:taxon-name-part><tp:taxon-name-part taxon-name-part-type="species" reg="interdicta">interdicta</tp:taxon-name-part><tp:taxon-name-part taxon-name-part-type="infraspecific-rank">var.</tp:taxon-name-part><tp:taxon-name-part taxon-name-part-type="variety" reg="flaviflora">flaviflora</tp:taxon-name-part></tp:taxon-name> (white circle), <tp:taxon-name><tp:taxon-name-part taxon-name-part-type="genus" reg="Agapetes">A.</tp:taxon-name-part><tp:taxon-name-part taxon-name-part-type="species" reg="forrestii">forrestii</tp:taxon-name-part><tp:taxon-name-part taxon-name-part-type="infraspecific-rank">var.</tp:taxon-name-part><tp:taxon-name-part taxon-name-part-type="variety" reg="forrestii">forrestii</tp:taxon-name-part></tp:taxon-name> (black triangle) and <tp:taxon-name><tp:taxon-name-part taxon-name-part-type="genus" reg="Agapetes">A.</tp:taxon-name-part><tp:taxon-name-part taxon-name-part-type="species" reg="forrestii">forrestii</tp:taxon-name-part><tp:taxon-name-part taxon-name-part-type="infraspecific-rank">var.</tp:taxon-name-part><tp:taxon-name-part taxon-name-part-type="variety" reg="parvifolia">parvifolia</tp:taxon-name-part></tp:taxon-name> (white triangle).</p></caption><graphic xmlns:xlink="http://www.w3.org/1999/xlink" xlink:href="phytokeys-249-001_article-133820__-g002.jpg" position="float" orientation="portrait" xlink:type="simple" id="oo_1170382.jpg"><uri content-type="original_file" xlink:type="simple">https://binary.pensoft.net/fig/1170382</uri></graphic></fig></tp:treatment-sec><ref-list><ref id="B4"><mixed-citation xmlns:xlink="http://www.w3.org/1999/xlink" xlink:type="simple"><person-group><name name-style="western"><surname>Huang</surname><given-names>SH</given-names></name></person-group> (<year>1986</year>) <article-title><italic><tp:taxon-name><tp:taxon-name-part taxon-name-part-type="genus">Agapetes</tp:taxon-name-part></tp:taxon-name></italic>.</article-title> In: <person-group><name name-style="western"><surname>Wu</surname><given-names>CY</given-names></name></person-group> (<role>Ed.</role>) <issue-title>Flora Xizangica (Vol.</issue-title><source>3). Science Press, Beijing</source>, <fpage>706</fpage>–<lpage>721</lpage>.</mixed-citation></ref></ref-list></tp:taxon-treatment>
